# Supplementary material for: Secure attachment priming inhibits the generalization of conditioned fear
Source: BMC Psychol. 2024 Jun 19;12:358. doi: 10.1186/s40359-024-01857-9 (PMC11186254; doi:10.1186/s40359-024-01857-9)
Supplement: Supplementary file 1 — Supplementary Material 1. [file 40359_2024_1857_MOESM1_ESM.csv]

session	gender	age	ecran	ecrav	iust	ttai	scrpracsm	scrpracsp	scracqcsm	scracqcsp	scrgencsm	scrgencsp	scrgencs1	scrgencs2	scrgencs3	scrgencs4	scrgen1	scrgen2	scrgen3	scrgen4	scrgen5	scrgen6	pracsmv	pracspv	acqcsmv	acqcspv	gencsmv	gencspv	gencs1v	gencs2v	gencs3v	gencs4v	gen1csv	gen2csv	gen3csv	gen4csv	gen5csv	gen6csv
1	2	19	2.722222222	4.055555556	2.5	48	0.301382744	0.229699939	0.078993492	0.217184162	0.33291615	0.213702729	0.531901812	0.182341348	0.269495729	0.176236784	0.041668333	0.315825217	0.088046876	0.697285297	0.551308619	0.045829167	1	1.4	1.166666667	3.888888889	1	4.166666667	1	1.25	1.416666667	3.75	2.75	1.875	1.625	1.75	1.75	1.375
1	1	20	2.444444444	4.5	2.333333333	37	0.735035319	0.928504464	0.844206818	1.549197267	0.705764177	0.979638439	0.577632619	0.929629549	0.559458206	0.956191715	1.06758879	0.46138352	0.549108493	1.102024318	0.599517454	0.754745559	1	1	1.666666667	1.444444444	1	1.333333333	1	NA	1.416666667	1	NA	1.5	1.5	1.125	1	1
1	1	24	3.5	2.944444444	2.166666667	43	0.341837915	0.378303826	0.210840964	0.698508624	0.993228284	0.822249269	0.580004567	0.655627462	0.928678311	1.048821309	0.682700819	0.737474746	0.566785724	0.806164798	0.840297258	1.186274129	1.4	2	1	2	1	2.416666667	1.25	NA	NA	NA	NA	2.375	NA	2.25	3	NA
1	1	20	4.055555556	6.333333333	3	56	0.925674519	0.666057531	0.182568412	0.360933707	0	0	0.083346666	0	0	0	0	0	0.125019999	0	0	0	1	1	1	4.125	1	1	NA	1	1	NA	NA	1	1	1	NA	NA
1	2	20	2.222222222	2.944444444	3.583333333	44	0.371941427	0.29568352	0.592575316	0.662727566	0.958063871	0.761977895	0.792547197	0.672568615	0.87144465	0.560582123	0.671524408	0.742035215	0.382990598	0.731712228	1.248874472	0.56857696	1	2	2.083333333	2	1	NA	NA	1	1.333333333	1.666666667	2.5	1	NA	1	1	1
1	1	22	2.222222222	2.666666667	2.166666667	40	0	0	0.147009733	0.387365479	0.282211546	0.957155693	0.133917043	0.289498453	0.137614983	0.285374917	0.063922561	0.018092644	0.416776237	0.020229156	0.381611258	0.368976239	1.666666667	1.666666667	1	3.75	1	3.916666667	1.083333333	1	1.416666667	2.166666667	2	1	1	1.375	1.625	1.5
1	2	18	2.388888889	2.722222222	2.583333333	37	0.320709509	0.235570809	0.19915317	0.308481867	0.291283089	0.379056178	0.320271619	0.404365221	0.18982657	0.624127295	0.378332017	0.35951821	0.443338883	0.357827199	0.341968117	0.426901631	1.5	1.5	1.428571429	1.6	2.416666667	NA	NA	2.166666667	NA	2.583333333	NA	2.5	2	1.375	2.375	NA
1	1	19	5.388888889	2.888888889	3.916666667	57	0.205474383	0.360011711	0.067479936	0.964845282	0.538389051	1.316104899	0.454567503	0.581614042	1.010217426	1.181173414	0.804522606	0.996600476	0.346058229	0.793228833	0.871086951	1.029861484	3.75	3.166666667	1.333333333	4	1.25	5	2.5	4.25	4.583333333	5	4	4.375	4.125	4.25	3.875	3.875
1	2	18	3.055555556	3.944444444	2.25	46	0.307783043	0.480533575	0.646392449	0.896500331	0.911996983	1.037128691	0.722497797	0.778288287	0.833749727	0.658803453	0.64123314	1.154479915	0.721760931	0.515060382	0.736666761	0.720807769	1	1	1.25	3.666666667	1.083333333	1.916666667	1.083333333	1.416666667	1.75	1.916666667	2.5	1.375	1	1	2	1.375
1	2	20	4.055555556	2.388888889	2.333333333	39	0.079770504	0.300807822	0.141944942	0.267789555	0.235060298	0.316033498	0.237431298	0.492229305	0.379627421	0.367121224	0.40667284	0.472102788	0.246703509	0.05860754	0.550381923	0.480145273	1	4	1	3.666666667	1.333333333	4.583333333	2.083333333	2.833333333	3.833333333	4.416666667	3.5	3.5	2.875	3.75	3.25	2.875
1	1	21	3.611111111	4.055555556	2	45	0.367099253	0	0.370419353	0.90818846	0.191050813	0.331403407	0.233392089	0.183259253	0.172243404	0.18963232	0.079249409	0.04398153	0.034403397	0.464239215	0.242336387	0.30358066	1	1	1.166666667	4.333333333	1.5	3	NA	NA	2.583333333	NA	2.375	NA	1.25	2.25	NA	2.5
1	2	21	4.111111111	3	3.416666667	47	0.457616929	0.317962589	0.351393585	0.753732504	0.594267174	0.474303435	0.403375539	0.068473434	0.148323761	0.546367024	0.104783259	0.370179969	0.108259671	0.383265758	0.693481715	0.089839266	NA	NA	NA	NA	NA	NA	NA	NA	NA	NA	NA	NA	NA	NA	NA	NA
1	2	19	4.111111111	4	2.916666667	48	0.348129249	0.202757612	0.245006411	0.656784255	0.113641133	0.581759703	0.249692674	0.215766121	0.233541581	0.397117905	0.523878271	0.544101824	0.087223163	0.321017613	0.041117211	0.126839339	2.25	1	1.5	4.444444444	1.166666667	3.583333333	1.083333333	1.25	1.583333333	2.75	2.375	2.375	1.375	1.5	1.25	1.125
1	2	21	3.222222222	3.166666667	2.333333333	35	0.04072605	0.05228926	0.024372685	0.039732613	0	0.069184479	0	0	0	0	0	0	0	0	0	0	1	1	1.083333333	3	1	3.833333333	1	1	1.083333333	1.083333333	1.25	1	1	1	1	1
1	2	18	1.888888889	3.388888889	3.416666667	32	0.544036764	0.752107589	0.554823864	0.995170869	0.498720395	0.499902068	0.252745117	0.418923841	0.288940859	0.254439184	0.294728554	0.277802584	0.569193505	0.257649998	0.052626336	0.370572524	2.25	2.25	2.083333333	2	2.75	1.833333333	NA	NA	NA	NA	NA	2.125	NA	NA	NA	NA
1	1	20	3.277777778	2.277777778	2.583333333	29	0.379269915	0.339069825	0.164428985	0.750196576	0.951233743	0.855468768	0.512455997	0.371760715	0.799060964	0.774234486	0.336140906	0.579187886	0.574816651	0.828745495	0.431680264	0.935697041	1	1	2	1.625	2.25	4.75	3.5	4.416666667	5	5	3.75	3.875	4.625	4.625	5	5
1	2	19	4.833333333	3.388888889	3.25	46	0.238848107	0.288918069	0.049046659	0.746591216	0.368576616	0.859026551	0.22969424	0.238560596	0.391336777	0.723755265	0.425996121	0.512873963	0.308246439	0.424268424	0.437418044	0.266217328	1.75	1	1.583333333	4.111111111	1	4.916666667	1.166666667	1.333333333	2.083333333	4.583333333	2.875	2.375	2	1.875	2	2.625
1	1	23	3.277777778	2.333333333	2.333333333	35	0.248768999	0.129178654	0.166273117	0.416428658	0.198595492	0.201796733	0.072835373	0.207271605	0.244115912	0.184739096	0.151480411	0.108364584	0.065681012	0.322589024	0.138599947	0.276728003	1	1	1	5	1	NA	2.666666667	3.833333333	4.5	4.5	4	4.25	4.25	4.5	3.75	2.5
1	1	20	4.055555556	2.666666667	1.916666667	41	0.145343212	0.155526913	0.311217704	0.883620739	0.354197314	1.206902225	0.645932152	0.817429387	0.646070356	1.016737586	0.827261683	0.578941063	0.920383659	0.634253532	0.896083806	0.832330479	1	1	2.583333333	4.222222222	1.75	4.916666667	2.083333333	2.333333333	NA	NA	3.5	3.375	3.125	2.625	NA	NA
1	2	18	3.166666667	2.166666667	2.5	32	0.251027477	0.038351445	0.590721929	0.917087975	0.491170553	0.590655634	0.370136885	0.276627884	0.2006433	0.205414369	0.361117221	0.298729779	0.272839137	0.201583527	0.175459219	0.269504774	1	1	1.75	4.375	1	4.583333333	1	NA	1.583333333	2.25	2.75	1.875	1.625	NA	1.125	1
1	1	19	4.055555556	4.166666667	3.916666667	39	0	0.120566948	0.124779584	0.555788304	0.065276494	0.035640622	0.067540626	0.139705464	0.20091908	0.275761847	0.189203512	0	0.045185382	0.38095358	0.194028676	0.216519376	1	1	1	4.222222222	2.666666667	NA	2.083333333	2.666666667	NA	NA	4	3.75	NA	NA	1.875	2.375
1	2	21	4.277777778	2.666666667	2.416666667	57	0.250980705	0.392467515	0.209337388	0.829215264	0.195794364	0.403889708	0.546550627	0.57484117	0.200076201	0.250341137	0.188337335	0.568824081	0.586774341	0.398778167	0.079784867	0.535214911	1	1	1	5	1	3	NA	1	NA	NA	2	NA	NA	1	NA	1
1	1	20	4.722222222	4.888888889	3.416666667	52	0.157048718	0.110381226	0.462921425	1.019101554	0.175957023	0.589590614	0.046888609	0.391487693	0.155608461	0.239029863	0.477585056	0.206432799	0.171796107	0.11815654	0	0.275551436	1	1	2.083333333	4.222222222	1.166666667	4.75	1.25	1.25	1.583333333	NA	3.125	2	1.25	1.625	1	NA
1	2	20	2.777777778	1.5	2.416666667	38	0.733180942	0.585752511	0.455164165	0.855485447	0.474792896	1.349195325	0.528803172	0.635703069	0.466315601	0.786585904	0.589643393	0.709611031	0.551445854	0.602420639	0.675405186	0.497585516	1	1	1.666666667	4.111111111	1	4.75	1.083333333	1.083333333	NA	3.833333333	2.5	NA	1.625	1.5	1.5	2
1	1	19	2.833333333	3.777777778	2.666666667	47	0.301382744	0.229699939	0.078993492	0.217184162	0.33291615	0.213702729	0.531901812	0.182341348	0.269495729	0.176236784	0.041668333	0.315825217	0.088046876	0.697285297	0.551308619	0.045829167	1	1.4	1.166666667	3.888888889	1	4.166666667	1	1.25	1.416666667	3.75	2.75	1.875	1.625	1.75	1.75	1.375
1	2	19	4.833333333	3.388888889	2.916666667	60	1.108148053	0.896798578	0.607220553	1.672251679	0.315041951	0.772058288	0.454891732	0.429677903	0.494013083	0.696250814	0.710665833	0.515726592	0.497714476	0.442652949	0.474829801	0.470660649	1	2	1	4.333333333	1	3.416666667	1	1.083333333	1.666666667	2.833333333	2.625	2	1.375	1.25	1.625	1
2	2	19	6.055555556	3.833333333	2.916666667	42	0.832564732	0.6551575	0.439149367	0.62395488	0.790964898	0.410843306	0.497283678	0.30989624	0.420582422	0.510242678	0.809066997	0.854844648	0.313860512	0.363092715	0.266142656	0	1.4	1.2	1.4	3.111111111	2.25	2.416666667	NA	2.333333333	2.833333333	2.416666667	3.5	2.25	2.5	2.375	NA	2.75
2	2	21	4.722222222	5.055555556	2	40	0.63086862	0.401403437	0.162648069	0.713700873	0.71116123	0.531214641	0.552988352	0.486519575	0.635513652	0.674543468	0.240428613	0.646818539	0.678406082	0.854468447	0.76993848	0.33428741	1	3.333333333	1	5	1	5	1	1.166666667	2	3.333333333	3.25	2.5	1.5	2	1	1
2	1	23	2.055555556	3.333333333	1.916666667	41	0.468660594	0.545637217	0.230990956	1.139307223	0.414046096	1.198551733	0.572366334	0.659204511	0.525973365	0.797752059	0.399124406	0.720944317	0.466250382	1.012118237	0.631564046	0.602943014	1	1	1	4.222222222	1	NA	1	NA	1.583333333	NA	NA	1.625	1.5	1.625	NA	1.375
2	1	18	3.111111111	4.055555556	3.333333333	50	0.067417195	0.171203258	0.241864884	1.055673818	0.379211408	0.962858416	0.672268513	0.526475077	0.568454247	0.48947503	0.919491199	0.400540863	0.344227806	0.627203547	0.74478832	0.348757565	1	1	1.818181818	2.714285714	2.5	2.666666667	2.166666667	2.5	2.583333333	2.583333333	3.75	3.75	2.375	2.125	1	1.75
2	1	20	3.388888889	4	2.666666667	52	0.388638663	0.514189075	0.294374884	0.965572982	0.617478289	0.858243339	0.572709905	0.789353884	0.595752065	0.901342454	0.702473629	0.771208178	0.456172596	1.019006362	0.619194681	0.720682016	1.2	1.25	1.5	4.222222222	1.166666667	3.666666667	1.25	1.333333333	1.666666667	2.666666667	3.25	1.875	1	1.25	2	1
2	2	20	2.611111111	3.666666667	2.666666667	49	0.560192154	0.433937105	0.260511935	1.064890706	0.62896399	2.010834369	0.674430783	0.662059065	0.428959153	1.029568214	0.605964353	0.930690647	1.008344809	0.678599997	0.483277194	0.485648822	1.666666667	3.75	1.5	5	1.083333333	4.583333333	1.25	1.333333333	1.583333333	2.666666667	3.25	1.875	1.375	1.375	1.375	1
2	2	21	4	2.777777778	1.666666667	46	0.547395906	0.318806484	0.374618839	1.474792929	0.20718698	0.664440715	0	0.426437028	0.245003601	0.525715573	0.656565223	0.230522571	0.178484506	0.311564845	0.418597159	0	1	1	1.916666667	3.25	1.416666667	2.833333333	1.833333333	2.083333333	2.666666667	3.416666667	2.75	2.625	3.25	1.625	2.5	2.25
2	2	19	3.666666667	3.944444444	2.416666667	40	0.66236086	0.383278412	0.381875254	1.037816468	1.532228073	1.833567047	1.654512806	1.713667162	1.565567937	1.72396068	1.77587128	1.604133469	1.520654589	1.550622457	1.717256885	1.818024197	1	2.25	2.166666667	3.125	2.25	2	1.916666667	2.416666667	2.666666667	2.083333333	2.5	2.875	1.75	2.125	2.125	2.25
2	1	19	3.222222222	3.5	2.5	33	1.165978043	0.8312575	0.321158196	1.168929701	0.275320123	1.122112768	0.077468183	0.51540134	0.34729421	0.550892783	0.801125431	0.23999764	0.103013955	0.289160524	0	0.803287224	1	1.8	1.166666667	4.444444444	1	4.166666667	1.166666667	1.416666667	1.916666667	3.416666667	2.75	2.125	1.125	1.875	2	2
2	1	19	5.166666667	3.555555556	3.5	46	0.39599254	0.439016726	0.272728017	1.041591058	0.555510141	1.244884441	0.555788243	0.651564914	1.16878564	1.133783034	0.809717686	1.068850246	0.939514658	1.026805239	1.08344628	0.336548638	1.25	5	1.083333333	3.888888889	1	4.75	2.083333333	3.166666667	4	4.5	3.75	3.5	3.5	3.5	3	3.375
2	2	20	2.888888889	4.777777778	3.083333333	30	1.035367534	0.845987953	0.221451948	1.068088409	0.883005923	1.599420485	0.717020686	0.811489674	0.82793914	1.238963344	0.813544073	1.002875564	0.832538814	0.736498384	0.926794139	1.080868293	1	1	1.083333333	4.25	1	4.75	1	NA	1	2.25	2	1.375	1.5	1	NA	1
2	1	23	3.722222222	2.944444444	3.25	32	0.494302647	0.344175697	0.470801566	1.294812668	1.435239876	1.238845733	1.099619779	0.795897803	1.463415064	1.579848325	0.942611107	0.607184486	1.640282236	1.46825042	1.387079798	1.36276341	2	4	1.636363636	4	1	NA	NA	1.75	NA	2.583333333	NA	NA	2	2	1.25	1.625
2	1	21	2.222222222	3.611111111	2.416666667	41	0.280915796	0.557903014	0.245799701	0.974104424	0.452498661	1.502554823	0.653856229	0.498540096	0.392343442	0.91579857	0.558423083	0.358864995	0.730796641	0.756909787	0.923408313	0.362404688	1	1	1	4.625	1	3.25	1.083333333	1.833333333	1.916666667	3	1.375	1.75	1.875	1.75	2.5	2.5
2	2	19	4.388888889	4.555555556	4.25	43	0.301572902	1.042988019	0.419765565	1.437273862	1.003671369	1.88646166	1.022696421	1.290783899	1.243523614	1.588436108	1.622179384	1.644088482	1.308537821	1.304919715	0.875271314	0.963163347	1	1.166666667	2.5	4.285714286	1.75	3.666666667	1.833333333	2.083333333	1.916666667	3.75	3	3	3	2.25	1.5	1.625
2	1	18	4.611111111	2.777777778	3.166666667	48	1.041848142	0.730061693	1.755380657	2.341541425	0.752765255	1.146474376	0.813329211	0.934026768	0.880991853	1.023460521	1.074819709	1.508640488	1.087751528	1.246593614	0.259891426	0.300015765	1	1	2.666666667	5	2	3.666666667	1.75	1.166666667	1.583333333	4.083333333	3.375	1.875	1.625	2.5	2	1.5
2	1	18	2.833333333	5.055555556	2.083333333	39	0.096206661	0.327916509	0.343547859	0.600112708	0.188557947	0.576657119	0.21795107	0.22154337	0.420342567	0.529203716	0.306578814	0.288296818	0.462601884	0.398261596	0.331130994	0.296690978	2.333333333	2.333333333	1.916666667	1.75	2.083333333	4	1.5	2.416666667	2.25	3.5	2.25	2.625	3.375	2.875	1.375	2
2	2	19	3.444444444	4.166666667	3.916666667	57	0.834946308	0.231636089	0.103340497	1.358203346	0.263479602	0.951431928	0.33981321	0.461908007	0.742441242	1.343212526	0.762005762	0.422841571	0.690991237	0.598242623	1.07618847	0.780792813	3	2.75	1.25	4	1.083333333	4.416666667	1.416666667	2.083333333	4.166666667	4.75	3.375	3.375	3.375	2.875	3	2.625
2	1	20	4.166666667	3.444444444	2.666666667	57	0	0.190864726	0.196051025	0.295456409	0.204102602	0.496697034	0.516482468	0.37133637	0.332749691	0.584351238	0.57642619	0.327840511	0.450150066	0.441641223	0.542901826	0.368419836	NA	1	4.4	4.125	1.916666667	4.083333333	NA	NA	NA	3.416666667	3.875	NA	NA	NA	2.375	2.5
2	2	20	3.333333333	2.277777778	2.416666667	48	0	0	0.201147921	0.337635385	0.048601983	0.617125277	0.191107772	0.387406395	0.545657085	0.502264659	0.265378569	0.329076647	0.468126045	0.851402141	0.28504303	0.240627435	1	1	2.916666667	3.777777778	4.25	NA	4.166666667	4.166666667	4.416666667	NA	4.375	4.375	4.5	3.875	4.75	NA
2	1	18	5.277777778	4.722222222	1.75	41	0.814886648	0.401514986	1.033227033	1.399018316	0.309487329	0.907055338	0.729481321	0.466955512	0.57887776	0.462617314	0.906762197	0.864876383	0.626447947	0.56934805	0.201729262	0.187734022	1	1	1	4.875	1	NA	1	1	1.5	3.583333333	1.25	1.5	1.875	2.375	2	1.625
2	2	20	2.166666667	3	2.166666667	33	0	0.097400511	0.174573078	0.305861151	0.375651327	0.544657344	0.364502645	0.348648297	0.485229101	0.575929234	0.259199729	0.034056479	0.699330963	0.724301484	0.128108374	0.816466887	2	2.25	1.166666667	4.222222222	1.083333333	4.416666667	1.333333333	1.666666667	1.75	NA	2.375	NA	1.75	2.125	2.25	2.25
2	1	19	3	5.444444444	2.166666667	42	0.099426706	0.187063504	0.207994464	0.386298672	0.37326985	0.176433459	0.099017319	0.284552341	0.362387591	0.127664506	0.417269028	0.196507159	0.159080619	0.295928418	0.241647412	0	1	1	1.363636364	4.111111111	NA	NA	NA	NA	NA	NA	NA	NA	NA	NA	NA	NA
2	1	19	4.055555556	4.111111111	2.666666667	51	0.245725612	0.032757527	0.176980495	0.302848441	0.165907278	0.668901687	0.16855431	0.137363509	0.28767863	0.551829115	0.346415955	0.378657588	0.030181741	0.020003906	0.448916027	0.49396313	1.6	1.5	1.833333333	1.25	2.083333333	NA	2.083333333	2.333333333	2.333333333	4.166666667	3.25	3	2.625	2.75	2.75	2
2	1	19	5.055555556	3.555555556	2.833333333	51	1.347679619	0.627319567	0.735103751	1.490942034	0.874283155	2.051363179	0.848677351	0.608995574	1.01389288	1.562083117	1.542924205	0.89859733	1.059013459	1.096550957	0.770370212	0.683017219	1	1.166666667	2.166666667	3.714285714	1.083333333	3.666666667	1.416666667	1.833333333	2	3.333333333	2.625	1.625	1.375	2.375	2.875	2
2	2	19	3.166666667	4.222222222	3	44	0.301758238	0.507554356	0.034045517	0.212088352	0.596266162	0.861334703	0.412072453	0.60470915	0.508641144	0.562012144	0.569025906	0.660033392	0.536150357	0.410960378	0.463217881	0.491764424	1	1	1.166666667	3.666666667	1.416666667	3.083333333	NA	1.166666667	1.333333333	NA	NA	1.75	NA	1.375	NA	1.5
2	1	22	2.277777778	3.833333333	2.416666667	44	0.347249271	0.444908148	0.494288437	0.667912027	0.27794455	0.506135382	0.518150356	0.155284141	0.432173471	0.546868839	0.511946608	0.312452758	0.680513474	0.532907968	0.30597943	0.134914972	1	1	1	1	1.166666667	NA	1.166666667	NA	NA	1.166666667	2	NA	1	1	1	1
2	1	19	4.111111111	3.888888889	2.416666667	49	0.223810978	0.406244936	0.419425653	0.634281074	0.138624054	0.442394981	0.38734057	0.240466452	0.102369822	0.405328197	0.194660633	0.289662927	0.45066298	0.324229685	0.346848714	0.097192625	1	1	2.25	4.5	1	NA	1.166666667	1.25	1.75	4	3.125	2.375	1.5	1.5	2	1.75
2	2	21	3.777777778	5.055555556	3.083333333	52	1.713555158	1.179032844	1.003299896	1.438697134	1.162849101	1.034684946	0.815626036	1.084120794	0.917439853	1.281255822	1.50249515	1.650989706	0.955857046	0.923765025	0.894752878	0.219803952	3.4	1	3.090909091	3.5	1	3.333333333	1.083333333	1.083333333	1.5	2.333333333	2.5	1.75	1.25	1.25	1	1.25
2	2	20	3.888888889	3.888888889	3	47	0.360296124	0.15338042	0.070206187	0.22289302	0.274279472	0.432434717	0.366722928	0.277077687	0.195475042	0.620619944	0.227875996	0.405841472	0.228375322	0.701349589	0.321116561	0.305284464	1.333333333	1	2.416666667	3.222222222	3.583333333	4.166666667	3.333333333	2.75	3.166666667	NA	4	4.375	2.75	2.375	3.25	NA
2	1	18	4	4.166666667	2.25	46	0.794458899	0.569616456	0.672852162	0.902698616	0.568412781	0.581823589	0.560184534	0.387467098	0.537712147	0.511776869	0.58030353	0.393102641	0.65935233	0.427633995	0.591029748	0.344288729	1	1	1.333333333	4.5	1	NA	1.333333333	1	1.333333333	1.75	2.25	1.25	1	1.25	1	1.375
2	1	19	2.333333333	2	2.333333333	43	0.130864646	0.052746775	0.307427326	0.710314534	0.410841563	0.292825148	0.324048132	0.072340821	0.261404251	0.173425757	0.396479566	0.112090026	0.083651061	0.058819108	0.239707127	0.356081555	1.2	1.25	1.666666667	3.777777778	1.083333333	NA	1.416666667	2.083333333	2.833333333	3.25	2.625	2.625	1.875	2.5	2.375	2.375
